# Supplementary material for: Synthesis of Lignocellulose-Based Poly(Butylene 3-Propyladipate-Co-Furanoate): Replacing Adipate
Source: Molecules. 2025 Feb 14;30(4):878. doi: 10.3390/molecules30040878 (PMC11857895; doi:10.3390/molecules30040878)
Supplement: Supplementary file 1 [file molecules-30-00878-s001.zip]

Archive with 1 entries (1 files):
- molecules-3392158-supplementary.pdf
